# Supplementary material for: Viral Threats to Australian Fish and Prawns: Economic Impacts and Biosecurity Solutions—A Systematic Review
Source: Viruses. 2025 May 10;17(5):692. doi: 10.3390/v17050692 (PMC12115992; doi:10.3390/v17050692)
Supplement: Supplementary file 1 [file viruses-17-00692-s001.zip]

Archive with 1 entries (1 files):
- viruses-3580801-supplementary.pdf
